# Supplementary material for: Alcohol Consumption and Behavioral Consequences in Romanian Medical University Students
Source: Int J Environ Res Public Health. 2021 Jul 15;18(14):7531. doi: 10.3390/ijerph18147531 (PMC8304642; doi:10.3390/ijerph18147531)
Supplement: Supplementary file 1 [file ijerph-18-07531-s001.zip]

Archive with 1 entries (1 files):
- ijerph-1261017-SI.pdf
